# Supplementary material for: Risk factors and incidence of central venous access device-related thrombosis in hospitalized children: a systematic review and meta-analysis
Source: Pediatr Res. 2024 May 17;96(7):1568–93. doi: 10.1038/s41390-024-03225-0 (PMC11772251; doi:10.1038/s41390-024-03225-0)
Supplement: Supplementary file 2 — Supplemental Digital TableS1 [file 41390_2024_3225_MOESM2_ESM.xlsx]

## Sheet: Sheet1
Table S1. Variables to be collected for each study
variable	definition	assumptions and simplifications
Author	Surname of first author	In the case of two or more first authors, only the author whose name appears first will be collected.
Country of study	Countries in which the study was carried out	In the case of multi-center, multi-country studies, this is indicated by “multi-country”.
Year of publication	Date of official publication of the paper
Study duration	Time from start to end of study	If the article does not mention a specific duration, it is indicated as “Not mention”.
Study design	All included studies were cohort or case-control studies and were subdivided into prospective or retrospective studies	If the article does not mention the type of study design, it is indicated as “Not mention”.
Sample sources	Classified as single-center and multicenter	Studies were classified as multicenter if they originated from two or more hospitals.
Study population	Categorized into specific departmental sources or specific types of disease	If all pediatric departments or all diseases are included, this is indicated by “hospitalized children”.
Sample size	Final number of children included in the study	If the number included did not match the number analyzed statistically, the number analyzed statistically was used as the sample size.
Catheter type	Classified as PICC, tunneled CVC, nontunneled CVC, port, etc.	If the study involved all catheter types, it is expressed as CVAD.
Number of CRT	Number of children with CRT
CRT rate	Ratio of the number of children with CRT to the total number of children
CRT type	Classified as VTE, DVT, SVT, etc.	If the article does not mention a specific CRT type, it is indicated as “Not mention”.
Diagnostic methods	Specific clinical tools for the diagnosis of CRT, such as doppler ultrasound, MRI, and venography	If the article does not mention a specific CRT diagnostic method, it is indicated as “Not mention”.
Potential risk factors and effect size	Statistically significant risk factors and effect size described in the article	for each risk factor, adjusted or unadjusted odds ratios (OR) or relative risks (RR) were recorded when available. If not explicitly reported, OR and 95% confidence interval (CI) were calculated with a 2×2 table using the number of patients with and without a given risk factor.
