# Supplementary material for: Risk factors and incidence of central venous access device-related thrombosis in hospitalized children: a systematic review and meta-analysis
Source: Pediatr Res. 2024 May 17;96(7):1568–93. doi: 10.1038/s41390-024-03225-0 (PMC11772251; doi:10.1038/s41390-024-03225-0)
Supplement: Supplementary file 3 — Supplemental Digital TableS2 [file 41390_2024_3225_MOESM3_ESM.xlsx]

## Sheet: Table S2
Table S2. GRADE certainty-of-evidence assessment for CRT risk factors
Categories	risk factors	Number of studies	Downgrades					Upgrades	Quality
			Study limitations (Risk of Bias)	Inconsistency	Indirectness	Imprecision	Publication bias	magnitude of an effect
Definite factors	D-dimer	5	Not serious	Not serious	Not serious	Not serious	None	N/A	Low
	location of insertion	15	Not serious	Serious	Not serious	Not serious	None	Upgrade	Low
	type of catheter	6	Not serious	Serious	Not serious	Not serious	None	Upgrade	Low
	number of lumens	10	Not serious	Not serious	Not serious	Serious	None	Upgrade	Low
	catheter indwelling time	6	Not serious	Not serious	Not serious	Not serious	None	N/A	Low
	CLABSI	9	Not serious	Not serious	Not serious	Serious	None	Upgrade	Low
Likely factors	gastrointestinal diseases	4	Not serious	Not serious	Not serious	Not serious	None	N/A	Low
	history of catheterization	3	Not serious	Not serious	Not serious	Not serious	None	N/A	Low
	thrombophilia	4	Not serious	Not serious	Not serious	Serious	None	N/A	Very low
	geographic location of line placement	3	Not serious	Not serious	Not serious	Not serious	None	N/A	Low
	catheter dysfunction	4	Not serious	Not serious	Not serious	Not serious	None	N/A	Low
	number of catheters	3	Not serious	Not serious	Not serious	Serious	None	Upgrade	Low
	insertion length (cm)	2	Not serious	Not serious	Not serious	Not serious	None	N/A	Low
	catheter to vein ratio	2	Not serious	Not serious	Not serious	Not serious	None	N/A	Low
	dialysis	4	Not serious	Not serious	Not serious	Not serious	None	N/A	Low
	hypertonic liquid	3	Not serious	Not serious	Not serious	Not serious	None	N/A	Low
	cardiac catheterization	2	Not serious	Not serious	Not serious	Serious	None	Upgrade	Low
Unclear factors	sex	23	Not serious	Serious	Not serious	Not serious	None	N/A	Very low
	age	10	Not serious	Serious	Not serious	Not serious	None	N/A	Very low
	history of thrombosis	9	Not serious	Not serious	Not serious	Serious	None	Upgrade	Low
	infection	11	Not serious	Not serious	Not serious	Serious	None	N/A	Very low
	sepsis	8	Not serious	Serious	Not serious	Serious	None	N/A	Very low
	cancer	13	Not serious	Not serious	Not serious	Serious	None	N/A	Very low
	cardiovascular disease	18	Not serious	Serious	Not serious	Not serious	None	N/A	Very low
	neurological disease	3	Not serious	Serious	Not serious	Serious	None	N/A	Very low
	autoimmune disease	2	Not serious	Not serious	Not serious	Serious	None	N/A	Very low
	asphyxia	2	Not serious	Serious	Not serious	Serious	None	N/A	Very low
	ECMO	3	Not serious	Not serious	Not serious	Serious	None	N/A	Very low
	catheter size	6	Not serious	Serious	Not serious	Serious	None	N/A	Very low
	side of insertion	15	Not serious	Serious	Not serious	Not serious	None	N/A	Very low
	non-optimal tip location	4	Not serious	Not serious	Not serious	Serious	None	N/A	Very low
	difficult insertion	7	Not serious	Not serious	Not serious	Serious	None	N/A	Very low
	TPN	14	Not serious	Serious	Not serious	Serious	None	N/A	Very low
	surgery	13	Not serious	Serious	Not serious	Not serious	None	N/A	Very low
	mechanical ventilation	8	Not serious	Serious	Not serious	Serious	None	N/A	Very low
	mechanical ventilation duration	2	Not serious	Serious	Not serious	Serious	None	N/A	Very low
	mechanicalthromboprophylaxis / limb exercises	4	Not serious	Serious	Not serious	Serious	None	N/A	Very low
	tissue plasminogen activator	2	Not serious	Serious	Not serious	Serious	None	N/A	Very low
	glucocorticoid	2	Not serious	Not serious	Not serious	Serious	None	N/A	Very low
	vasoactive drugs	7	Not serious	Not serious	Not serious	Serious	None	N/A	Very low
	blood products	7	Not serious	Serious	Not serious	Not serious	None	N/A	Very low
	length of hospital admission	2	Not serious	Not serious	Not serious	Serious	None	N/A	Very low
	fibrinogen	3	Not serious	Not serious	Not serious	Serious	None	N/A	Very low
	PICC material	1	Not serious	Not serious	Not serious	Serious	None	N/A	Very low
	catheter placing personnel	1	Not serious	Not serious	Not serious	Serious	None	N/A	Very low
	insertion technique	1	Not serious	Not serious	Not serious	Serious	None	N/A	Very low
	the line tip in IVC	1	Not serious	Not serious	Not serious	Serious	None	N/A	Very low
	repetitive insertions in the same arm	1	Not serious	Not serious	Not serious	Serious	None	N/A	Very low
	procedure time	1	Not serious	Not serious	Not serious	Serious	None	N/A	Very low
	line presence at admission	1	Not serious	Not serious	Not serious	Serious	None	N/A	Very low
	anesthesia time	1	Not serious	Not serious	Not serious	Serious	None	N/A	Very low
	SVT	1	Not serious	Not serious	Not serious	Serious	None	N/A	Very low
	ICU admission	1	Not serious	Not serious	Not serious	Serious	None	N/A	Very low
	days of sedation	1	Not serious	Not serious	Not serious	Serious	None	N/A	Very low
	pediatric critical illness score	1	Not serious	Not serious	Not serious	Serious	None	N/A	Very low
	risk of mortality (PIM2 score)	1	Not serious	Not serious	Not serious	Serious	None	N/A	Very low
	mothers’ use of anticoagulants	1	Not serious	Not serious	Not serious	Serious	None	N/A	Very low
	TTTS-donor	1	Not serious	Not serious	Not serious	Serious	None	N/A	Very low
	freestanding children’s hospital	1	Not serious	Not serious	Not serious	Serious	None	N/A	Very low
Not a risk factor	birth weight	1	Not serious	Not serious	Not serious	Serious	None	N/A	Very low
	gestational age	1	Not serious	Not serious	Not serious	Serious	None	N/A	Very low
